# Supplementary material for: Cancer Genome Interpreter annotates the biological and clinical relevance of tumor alterations
Source: Genome Med. 2018 Mar 28;10:25. doi: 10.1186/s13073-018-0531-8 (PMC5875005; doi:10.1186/s13073-018-0531-8)
Supplement: Supplementary file 1 — Table S1. The features provided by different resources/methods and details about which of them are employed by the CGI. (XLS 21 kb) [file 13073_2018_531_MOESM1_ESM.xls]

## Sheet: Sheet1
	Resources for interpretation of cancer variants		Input		Data type					Application					Access					Output
Resource	Institute	Site url	Different data formats / remap when necessary	Takes into account interactions between variants *	Point mutations	Small indels	Copy number alterations	Gene fusions	Info at the gene level	Information of the oncogenic effect of variants	Estimation of the effect of alterations of unknown significance	Information of the effect of variants in drug response	Information of protein-chemical compounds interactions	Other information	Website	Public API	Code package	Bulk download of the data	Open access (license free for at least non-commercial use)	Provides interactive reports	Analyses stored in a user's repository	used by CGI
IntOGen	Universitat Pompeu Fabra & Institute for Research in Biomedicine	https://www.intogen.org							x					x					x			yes¥
Cancer Gene Census	Wellcome Trust Sanger Institute	http://cancer.sanger.ac.uk/census							x					x					x			yes
ExAC	Broad Institute	http://exac.broadinstitute.org			x	x	x							x	x			x	x			yes
ClinVar	National Center for Biotechnology Information	http://www.ncbi.nlm.nih.gov/clinvar/			x	x				x		x			x	x		x	x			yes
Database of Curated Mutations (DoCM)	Washington University School of Medicine	www.docm.info			x	x				x					x	x		x	x			yes
IARC TP53 Database	International Agency for Research on Cancer	http://p53.iarc.fr/			x	x				x					x			x	x			yes
JAX Clinical Knowledgebase	The Jackson Laboratory	https://ckb.jax.org/			x	x	x	x		x		x			x				x			VICC†
My Cancer Genome	Vanderbilt University	https://www.mycancergenome.org/			x	x	x	x		x		x			x							no
OncoKB	Memorial Sloan Kettering Cancer Center	http://oncokb.org/#/			x	x	x			x		x			x	x		x	x			yes** / VICC†
Precision Medicine Knowledgebase	Weill Cornell Medical College	https://pmkb.weill.cornell.edu/			x	x	x	x		x		x			x			x	x			VICC†
Clinical Interpretation of Variants in Cancer (CIViC)	Washington University School of Medicine	www.civicdb.org			x	x		x				x			x	x		x	x			VICC†
Chembl	European Bioinformatics Institute	https://www.ebi.ac.uk/chembl							x				x		x	x		x	x			yes
CaNDrA	MD Anderson Cancer Center	http://bioinformatics.mdanderson.org/main/CanDrA			x						x						x
Cancer-specific HT Annotation of Somatic Mutations (CHASM)	The Johns Hopkins University	http://wiki.chasmsoftware.org/index.php/			x						x				x		x		x			no
Combined Annotation Dependent Depletion (CADD)	University of Washington	http://cadd.gs.washington.edu			x	x					x						x	x	x			yes‡
Functional Analysis through Hidden Markov Models (FATHMM)	University of Bristol	http://fathmm.biocompute.org.uk/cancer.html			x						x				x		x		x			no
Mutation Assessor	Memorial Sloan Kettering	http://mutationassessor.org/r3	x		x						x				x	x	x	x	x			no
Cancer Genome Interpreter	Universitat Pompeu Fabra & Institute for Research in Biomedicine	https://www.cancergenomeinterpreter.org	x	x	x	x	x	x	x	x	x	x	x	x	x	x		x	x	x	x	--
		* e.g. biomarkers relying in several co-occuring events (including WT alleles)
		** refers also to the dataset with the annotation of the oncogenic effect of variants
		¥ includes gene knowledge obtained through different methods, as the mechanism of action of the cancer gene or the coordinates of clusters of somatic mutations
		† biomarkers of drug response data not used by the CGI at present but being aggregated under the Variant Interpretation for Cancer Consortium initiative
		‡ used by OncodriveMUT (the method employed by the CGI to estimate the oncogenic effect of VUS)
